# Supplementary material for: A systematic review investigating the relationship between green and blue spaces and depression in older adults via DNA methylation
Source: Environ Epigenet. 2026 Mar 14;12(1):dvag009. doi: 10.1093/eep/dvag009 (PMC13139854; doi:10.1093/eep/dvag009)
Supplement: dvag009_Supplemental_Files [file dvag009_supplemental_files.zip]

Archive with 3 entries (3 files):
- Supplementary File 1 Search Strategy.docx
- Supplementary File 2 Inclusion Criteria.docx
- Supplementary File 3 Risk of Bias.docx
